# Supplementary material for: Single-Walled Carbon Nanotubes with Red Phosphorus in Lithium-Ion Batteries: Effect of Surface and Encapsulated Phosphorus
Source: Nanomaterials (Basel). 2022 Dec 29;13(1):153. doi: 10.3390/nano13010153 (PMC9824809; doi:10.3390/nano13010153)
Supplement: Supplementary file 1 [file nanomaterials-13-00153-s001.zip]

Archive with 1 entries (1 files):
- nanomaterials-2121483-supplementary.pdf
